# Supplementary material for: Cubic or Not Cubic? Combined Experimental and Computational Investigation of the Short-Range Order of Tin Halide Perovskites
Source: J Phys Chem Lett. 2023 Feb 21;14(8):2178–86. doi: 10.1021/acs.jpclett.3c00105 (PMC9986956; doi:10.1021/acs.jpclett.3c00105)
Supplement: Supplementary file 1 — jz3c00105_si_001.zip [file jz3c00105_si_001.zip]

Archive with 13 entries (12 files):
- CIF/Cubic/
- CIF/Cubic/FASnBr_255K.cif
- CIF/Cubic/FASnI_255K.cif
- CIF/Cubic/MASnBr_255K.cif
- CIF/Cubic/MASnI_255K.cif
- CIF/FASnBr_Pmc21_LT.cif
- CIF/FASnBr_Pmc21_RT.cif
- CIF/FASnI_I4mcm_LT.cif
- CIF/FASnI_R3m_RT.cif
- CIF/MASnBr_LT_Pmc21.cif
- CIF/MASnBr_RT_Pmc21.cif
- CIF/MASnI_I4cm_LT.cif
- CIF/MASnI_R3m_RT.cif
