# Supplementary material for: Cubic or Not Cubic? Combined Experimental and Computational Investigation of the Short-Range Order of Tin Halide Perovskites
Source: J Phys Chem Lett. 2023 Feb 21;14(8):2178–86. doi: 10.1021/acs.jpclett.3c00105 (PMC9986956; doi:10.1021/acs.jpclett.3c00105)
Supplement: Supplementary file 1 — jz3c00105_si_001.zip [file jz3c00105_si_001.zip › CIF/Cubic/MASnBr_255K.cif]

data_
_chemical_name_mineral ?MASNBR255?
_cell_length_a 5.92773
_cell_length_b 5.92773
_cell_length_c 5.92773
_cell_angle_alpha 90
_cell_angle_beta 90
_cell_angle_gamma 90
_cell_volume 208.28842
_symmetry_space_group_name_H-M Pm-3m
loop_
	_symmetry_equiv_pos_as_xyz
	 'x, y, z '
	 '-x, -y, z '
	 '-x, -z, -y '
	 '-x, -z, y '
	 '-x, z, -y '
	 '-x, z, y '
	 '-x, y, -z '
	 '-x, y, z '
	 '-y, -x, -z '
	 '-y, -x, z '
	 '-y, -z, -x '
	 '-y, -z, x '
	 '-y, z, -x '
	 '-y, z, x '
	 '-y, x, -z '
	 '-y, x, z '
	 '-z, -x, -y '
	 '-z, -x, y '
	 '-z, -y, -x '
	 '-z, -y, x '
	 '-z, y, -x '
	 '-z, y, x '
	 '-z, x, -y '
	 '-z, x, y '
	 'z, -x, -y '
	 'z, -x, y '
	 'z, -y, -x '
	 'z, -y, x '
	 'z, y, -x '
	 'z, y, x '
	 'z, x, -y '
	 'z, x, y '
	 'y, -x, -z '
	 'y, -x, z '
	 'y, -z, -x '
	 'y, -z, x '
	 'y, z, -x '
	 'y, z, x '
	 'y, x, -z '
	 'y, x, z '
	 'x, -y, -z '
	 'x, -y, z '
	 'x, -z, -y '
	 'x, -z, y '
	 'x, z, -y '
	 'x, z, y '
	 'x, y, -z '
	 '-x, -y, -z '
loop_
_atom_site_label
_atom_site_type_symbol
_atom_site_symmetry_multiplicity
_atom_site_fract_x
_atom_site_fract_y
_atom_site_fract_z
_atom_site_occupancy
_atom_site_B_iso_or_equiv
MA1 K+1   1 0.5 0.5 0.5 1 33.59913
Sn1 Sn   1 0 0 0 1 1.604024
Br1 Br   3 0.5 0 0 1 6.180333
