# Supplementary material for: Cubic or Not Cubic? Combined Experimental and Computational Investigation of the Short-Range Order of Tin Halide Perovskites
Source: J Phys Chem Lett. 2023 Feb 21;14(8):2178–86. doi: 10.1021/acs.jpclett.3c00105 (PMC9986956; doi:10.1021/acs.jpclett.3c00105)
Supplement: Supplementary file 1 — jz3c00105_si_001.zip [file jz3c00105_si_001.zip › CIF/FASnI_I4mcm_LT.cif]

# I4mcm_RT

data_3D
_audit_creation_date            2022-05-17
_audit_creation_method          P_cif.py

_symmetry_space_group_name_H-M  'P1'
_symmetry_Int_Tables_number     1
_symmetry_cell_setting          triclinic

_cell_length_a                  8.48947
_cell_length_b                  8.48947
_cell_length_c                  13.1271
_cell_angle_alpha               90
_cell_angle_beta                90
_cell_angle_gamma               90

loop_
  _atom_site_label
  _atom_site_type_symbol
  _atom_site_fract_x
  _atom_site_fract_y
  _atom_site_fract_z
  _atom_site_U_iso_or_equiv
  _atom_site_adp_type
  _atom_site_occupancy
  Mn1   Mn     0.000000    0.500000    0.250000    0.223280 Uiso  1.0000
  Mn2   Mn     0.500000    0.000000    0.250000    0.223280 Uiso  1.0000
  Mn3   Mn     0.000000    0.500000    0.750000    0.223280 Uiso  1.0000
  Mn4   Mn     0.500000    0.000000    0.750000    0.223280 Uiso  1.0000
  Sn1   Sn     0.000000    0.000000    0.000000    0.001531 Uiso  1.0000
  Sn2   Sn     0.000000    0.000000    0.500000    0.001531 Uiso  1.0000
  Sn3   Sn     0.500000    0.500000    0.500000    0.001531 Uiso  1.0000
  Sn4   Sn     0.500000    0.500000    0.000000    0.001531 Uiso  1.0000
  I1    I      0.000000    0.000000    0.250000    0.008820 Uiso  1.0000
  I2    I      0.000000    0.000000    0.750000    0.008820 Uiso  1.0000
  I3    I      0.500000    0.500000    0.750000    0.008820 Uiso  1.0000
  I4    I      0.500000    0.500000    0.250000    0.008820 Uiso  1.0000
  I5    I      0.299654    0.200346    0.000000    0.008820 Uiso  1.0000
  I6    I      0.700346    0.799654    0.000000    0.008820 Uiso  1.0000
  I7    I      0.799654    0.299654    0.000000    0.008820 Uiso  1.0000
  I8    I      0.200346    0.700346    0.000000    0.008820 Uiso  1.0000
  I9    I      0.700346    0.200346    0.500000    0.008820 Uiso  1.0000
  I10   I      0.299654    0.799654    0.500000    0.008820 Uiso  1.0000
  I11   I      0.200346    0.299654    0.500000    0.008820 Uiso  1.0000
  I12   I      0.799654    0.700346    0.500000    0.008820 Uiso  1.0000
