# Supplementary material for: Cubic or Not Cubic? Combined Experimental and Computational Investigation of the Short-Range Order of Tin Halide Perovskites
Source: J Phys Chem Lett. 2023 Feb 21;14(8):2178–86. doi: 10.1021/acs.jpclett.3c00105 (PMC9986956; doi:10.1021/acs.jpclett.3c00105)
Supplement: Supplementary file 1 — jz3c00105_si_001.zip [file jz3c00105_si_001.zip › CIF/FASnI_R3m_RT.cif]

# UNNAMED

data_3D
_audit_creation_date            2022-05-17
_audit_creation_method          P_cif.py

_symmetry_space_group_name_H-M  'P1'
_symmetry_Int_Tables_number     1
_symmetry_cell_setting          triclinic

_cell_length_a                  9.0169
_cell_length_b                  9.0169
_cell_length_c                  10.8902
_cell_angle_alpha               90
_cell_angle_beta                90
_cell_angle_gamma               120

loop_
  _atom_site_label
  _atom_site_type_symbol
  _atom_site_fract_x
  _atom_site_fract_y
  _atom_site_fract_z
  _atom_site_U_iso_or_equiv
  _atom_site_adp_type
  _atom_site_occupancy
  Mn1   Mn     0.000000    0.000000    0.021768    0.182032 Uani  1.0000
  Mn2   Mn     0.666667    0.333333    0.355101    0.182032 Uani  1.0000
  Mn3   Mn     0.333333    0.666667    0.688434    0.182032 Uani  1.0000
  Sn1   Sn     0.000000    0.000000    0.486487    0.003844 Uani  1.0000
  Sn2   Sn     0.666667    0.333333    0.819820    0.003844 Uani  1.0000
  Sn3   Sn     0.333333    0.666667    0.153153    0.003844 Uani  1.0000
  I1    I      0.154940    0.845060    0.320464    0.018343 Uiso  1.0000
  I2    I      0.154940    0.309880    0.320464    0.017009 Uani  1.0000
  I3    I      0.690120    0.845060    0.320464    0.017009 Uani  1.0000
  I4    I      0.821607    0.178393    0.653797    0.018343 Uiso  1.0000
  I5    I      0.821607    0.643213    0.653797    0.017009 Uani  1.0000
  I6    I      0.356787    0.178393    0.653797    0.017009 Uani  1.0000
  I7    I      0.488273    0.511727    0.987131    0.018343 Uiso  1.0000
  I8    I      0.488273   -0.023453    0.987131    0.017009 Uani  1.0000
  I9    I      0.023453    0.511727    0.987131    0.017009 Uani  1.0000
loop_
  _atom_site_aniso_label
  _atom_site_aniso_U_11
  _atom_site_aniso_U_22
  _atom_site_aniso_U_33
  _atom_site_aniso_U_12
  _atom_site_aniso_U_13
  _atom_site_aniso_U_23
  Mn1    0.149372  0.149372  0.149372  0.001200  0.000000  0.000000
  Mn2    0.149372  0.149372  0.149372  0.001200  0.000000  0.000000
  Mn3    0.149372  0.149372  0.149372  0.001200  0.000000  0.000000
  Sn1    0.003582  0.003582  0.003582  0.001200  0.000000  0.000000
  Sn2    0.003582  0.003582  0.003582  0.001200  0.000000  0.000000
  Sn3    0.003582  0.003582  0.003582  0.001200  0.000000  0.000000
  I2     0.015008  0.015008  0.015008  0.003000  0.000000  0.000000
  I3     0.015008  0.015008  0.015008  0.003000  0.000000  0.000000
  I5     0.015008  0.015008  0.015008  0.003000  0.000000  0.000000
  I6     0.015008  0.015008  0.015008  0.003000  0.000000  0.000000
  I8     0.015008  0.015008  0.015008  0.003000  0.000000  0.000000
  I9     0.015008  0.015008  0.015008  0.003000  0.000000  0.000000
