# Supplementary material for: Cubic or Not Cubic? Combined Experimental and Computational Investigation of the Short-Range Order of Tin Halide Perovskites
Source: J Phys Chem Lett. 2023 Feb 21;14(8):2178–86. doi: 10.1021/acs.jpclett.3c00105 (PMC9986956; doi:10.1021/acs.jpclett.3c00105)
Supplement: Supplementary file 1 — jz3c00105_si_001.zip [file jz3c00105_si_001.zip › CIF/MASnBr_RT_Pmc21.cif]

# UNNAMED

data_3D
_audit_creation_date            2022-05-17
_audit_creation_method          P_cif.py

_symmetry_space_group_name_H-M  'P1'
_symmetry_Int_Tables_number     1
_symmetry_cell_setting          triclinic

_cell_length_a                  5.49089
_cell_length_b                  7.77622
_cell_length_c                  8.94956
_cell_angle_alpha               90
_cell_angle_beta                90
_cell_angle_gamma               90

loop_
  _atom_site_label
  _atom_site_type_symbol
  _atom_site_fract_x
  _atom_site_fract_y
  _atom_site_fract_z
  _atom_site_U_iso_or_equiv
  _atom_site_adp_type
  _atom_site_occupancy
  Sn1   Sn     0.000000    0.761421    0.019379    0.008073 Uiso  1.0000
  Sn2   Sn     0.000000    0.238579    0.519379    0.008073 Uiso  1.0000
  Br1   Br     0.000000    0.546329    0.290820    0.008097 Uiso  1.0000
  Br2   Br     0.000000    0.453671    0.790820    0.008097 Uiso  1.0000
  Br3   Br     0.000000    0.040537    0.214695    0.008097 Uiso  1.0000
  Br4   Br     0.000000    0.959463    0.714695    0.008097 Uiso  1.0000
  Br5   Br     0.500000    0.782516    0.040811    0.008097 Uiso  1.0000
  Br6   Br     0.500000    0.217484    0.540811    0.008097 Uiso  1.0000
  K1    K      0.500000    0.227721    0.087201    0.006181 Uiso  1.0000
  K2    K      0.500000    0.772279    0.587201    0.006181 Uiso  1.0000
