# Supplementary material for: Cubic or Not Cubic? Combined Experimental and Computational Investigation of the Short-Range Order of Tin Halide Perovskites
Source: J Phys Chem Lett. 2023 Feb 21;14(8):2178–86. doi: 10.1021/acs.jpclett.3c00105 (PMC9986956; doi:10.1021/acs.jpclett.3c00105)
Supplement: Supplementary file 1 — jz3c00105_si_001.zip [file jz3c00105_si_001.zip › CIF/MASnI_I4cm_LT.cif]

# UNNAMED

data_3D
_audit_creation_date            2022-05-17
_audit_creation_method          P_cif.py

_symmetry_space_group_name_H-M  'P1'
_symmetry_Int_Tables_number     1
_symmetry_cell_setting          triclinic

_cell_length_a                  8.75664
_cell_length_b                  8.75664
_cell_length_c                  12.9087
_cell_angle_alpha               90
_cell_angle_beta                90
_cell_angle_gamma               90

loop_
  _atom_site_label
  _atom_site_type_symbol
  _atom_site_fract_x
  _atom_site_fract_y
  _atom_site_fract_z
  _atom_site_U_iso_or_equiv
  _atom_site_adp_type
  _atom_site_occupancy
  K1    K      0.000000    0.000000   -0.010581    0.272998 Uiso  1.0000
  K2    K      0.000000    0.000000    0.489419    0.272998 Uiso  1.0000
  K3    K      0.500000    0.500000    0.489419    0.272998 Uiso  1.0000
  K4    K      0.500000    0.500000   -0.010581    0.272998 Uiso  1.0000
  Sn1   Sn     0.000000    0.500000    0.225768    0.004415 Uiso  1.0000
  Sn2   Sn     0.500000    0.000000    0.225768    0.004415 Uiso  1.0000
  Sn3   Sn     0.000000    0.500000    0.725768    0.004415 Uiso  1.0000
  Sn4   Sn     0.500000    0.000000    0.725768    0.004415 Uiso  1.0000
  I1    I      0.247195    0.252805    0.242829    0.006585 Uiso  1.0000
  I2    I      0.752805    0.747195    0.242829    0.006585 Uiso  1.0000
  I3    I      0.747195    0.247195    0.242829    0.006585 Uiso  1.0000
  I4    I      0.252805    0.752805    0.242829    0.006585 Uiso  1.0000
  I5    I      0.247195    0.747195    0.742829    0.006585 Uiso  1.0000
  I6    I      0.752805    0.252805    0.742829    0.006585 Uiso  1.0000
  I7    I      0.747195    0.752805    0.742829    0.006585 Uiso  1.0000
  I8    I      0.252805    0.247195    0.742829    0.006585 Uiso  1.0000
  I9    I      0.000000    0.500000    0.982188    0.006585 Uiso  1.0000
  I10   I      0.500000    0.000000    0.982188    0.006585 Uiso  1.0000
  I11   I      0.000000    0.500000    0.482188    0.006585 Uiso  1.0000
  I12   I      0.500000    0.000000    0.482188    0.006585 Uiso  1.0000
